# Supplementary material for: CRISPR-based targeted haplotype-resolved assembly of a megabase region
Source: Nat Commun. 2023 Jan 3;14:22. doi: 10.1038/s41467-022-35389-w (PMC9810730; doi:10.1038/s41467-022-35389-w)
Supplement: Supplementary file 4 — Supplementary Data 1 [file 41467_2022_35389_MOESM4_ESM.xlsx]

## Sheet: Supplementary Data 1
Supplementary Data 1. Collapsed regions in the assemblies
	Hap1			Hap2
	Identified collapsed regions	Position in the hg38	Genes in the region	Identified collapsed regions	Position in the hg38	Genes in the region
Targeted assemblies				ptg000006l:550001-560001	chr6: 31982895-32032000	C4A /CYP21A1P/TNXA/C4B
				ptg000006l:560001-570001	chr6: 32032000-32042070	C4B/CYP21A2/TNXB
Garg et al.	NA12878-S631-H2-000009F: 10006-20006	chr6: 32023710-32033709	C4B	NA12878-S631-H1-000007F:10002-20002	chr6: 31991648-32001648	C4A
	NA12878-S631-H2-000009F: 20006-30006	chr6: 32033709-32043779	C4B /CYP21A2/TNXB	NA12878-S631-H1-000007F:20002-30002	chr6: 32001648-32046128	C4A /CYP21A1P/TNXA/C4B/CYP21A2/TNXB
	NA12878-S631-H2-000003F:70982-80982	Nonea
a: None corresponding position was found in the hg38 reference
