# Supplementary material for: CRISPR-based targeted haplotype-resolved assembly of a megabase region
Source: Nat Commun. 2023 Jan 3;14:22. doi: 10.1038/s41467-022-35389-w (PMC9810730; doi:10.1038/s41467-022-35389-w)
Supplement: Supplementary file 5 — Supplementary Data 2 [file 41467_2022_35389_MOESM5_ESM.xlsx]

## Sheet: Supplementary Data 2
Supplementary Data 2. Variant accuracy in the region containing C4A/B, TNXA/B and CYP21A2 genes
	Compared to the BED file from the GIAB
	Type	Recall	Precision	F1 Score	TP	FN	FP	Switch error	Hamming error
Targeted assemblies	SNPs	1	1	1	82	0	0	0	0
	Indels	0.833333	0.833333	0.833333	5	1	1
Garg et al.	SNPs	0.743902	0.365269	0.48996	61	21	106	0.0385	0.1698
	Indels	0.333333	0.090909	0.142857	2	4	20
	Compared to the BED file from the Illumina PG
	Type	Recall	Precision	F1 Score	TP	FN	FP	Switch error	Hamming error
Targeted assemblies	SNPs	0.927536	0.969697	0.948148	64	5	2	0.0351	0.0172
	Indels	1	0.933333	0.965517	12	0	1
Garg et al.	SNPs	0.768116	0.368056	0.497653	53	16	91	0.0638	0.1667
	Indels	0.833333	0.461538	0.594059	10	2	14
Recall = TP/(TP+FN) Precision = TP/(TP+FP) F1 Score = 2 * Precision * Recall / (Precision + Recall) true-positives (TP) : variants/genotypes that match in truth and query. false-positives (FP) : variants that have mismatching genotypes or alt alleles, as well as query variant calls in regions a truth set would call confident hom-ref regions. false-negatives (FN) : variants present in the truth se…
