# Supplementary material for: CRISPR-based targeted haplotype-resolved assembly of a megabase region
Source: Nat Commun. 2023 Jan 3;14:22. doi: 10.1038/s41467-022-35389-w (PMC9810730; doi:10.1038/s41467-022-35389-w)
Supplement: Supplementary file 6 — Supplementary Data 3 [file 41467_2022_35389_MOESM6_ESM.xlsx]

## Sheet: Supplementary Data 3
Supplementary Data 3. The genes with allele-specific expression
Gene	Chromosome	Start	End	FoldChange	log2FoldChange	T-Stat	P-value	Adjusted p-value
HLA-G	chr6	29826979	29831122	0.0361518	-4.78979	-5.12527	2.97119e-07	1.44846e-05
HSPA1A	chr6	31815514	31817942	0.758988	-0.397852	-3.18971	0.00142415	0.0396728
CYP21A2	chr6	32035476	32041670	5.18406	2.37408	3.71008	0.000207194	0.00673379
HLA-DQB1	chr6	32659464	32666689	0.602121	-0.731876	-8.15845	3.3935e-16	3.30866e-14
HLA-DQA2	chr6	32741386	32746887	2.43726	1.28526	11.5606	6.52567e-31	1.2725e-28
HLA-DQB2	chr6	32756098	32763553	0.139156	-2.84522	-4.22253	2.41572e-05	0.000942132
HLA-DPA1	chr6	33064569	33080778	1.09692	0.133458	7.91119	2.54937e-15	1.65709e-13
A two-sided Wald test p-value was caculated by DESeq2 for two alleles of each gene.
