# Supplementary material for: CRISPR-based targeted haplotype-resolved assembly of a megabase region
Source: Nat Commun. 2023 Jan 3;14:22. doi: 10.1038/s41467-022-35389-w (PMC9810730; doi:10.1038/s41467-022-35389-w)
Supplement: Supplementary file 7 — Supplementary Data 4 [file 41467_2022_35389_MOESM7_ESM.xlsx]

## Sheet: Supplementary Data 4
Supplementary Data 4. The allele-specific DNA methylation regions within the MHC region
Chromosome	Start	End	# CpGs	Width (bp)	Area T-Stat	Hap1 Mean	Hap2 Mean	Mean Difference
chr6	32013394	32019492	87	6099	-1333.82	0.0143564	1	-0.985644
chr6	32007839	32011194	135	3356	-913.526	0.356441	1	-0.643559
chr6	31498441	31499244	48	804	-625.192	0.270105	0.711866	-0.441761
chr6	32602234	32604549	41	2316	578.565	0.724213	0.182886	0.541328
chr6	32445453	32449616	56	4164	-575.267	0.616907	0.800642	-0.183735
chr6	31307887	31309034	74	1148	562.982	0.56275	0.125237	0.437513
chr6	32653424	32656442	51	3019	548.515	0.899471	0.511228	0.388243
chr6	31491215	31492034	29	820	530.161	0.71372	0.263257	0.450464
chr6	32384231	32385301	65	1071	-474.047	0.570611	0.735644	-0.165034
chr6	29015123	29015920	52	798	470.7	0.575131	0.271397	0.303734
chr6	32459689	32460769	42	1081	-439.591	0.0706313	0.242207	-0.171576
chr6	31185055	31186666	35	1612	-433.632	0.189794	0.556078	-0.366284
chr6	32632514	32636619	47	4106	424.622	0.642694	0.247191	0.395503
chr6	32024010	32026432	72	2423	412.489	0.796822	0.464804	0.332018
chr6	32605330	32607301	34	1972	-364.974	0.639169	0.896199	-0.25703
chr6	31766033	31766803	37	771	-327.523	0.525667	0.737409	-0.211742
chr6	33125332	33126335	28	1004	-299.286	0.344709	0.733076	-0.388367
chr6	29722249	29722516	24	268	-299.168	0.354607	0.862222	-0.507616
chr6	32599095	32601653	46	2559	-280.648	0.751588	0.857293	-0.105706
chr6	29972074	29974929	28	2856	254.939	0.651302	0.357107	0.294195
chr6	31455702	31456321	46	620	254.026	0.631361	0.228541	0.40282
chr6	32641279	32643872	32	2594	-239.823	0.590148	0.7433	-0.153153
chr6	31357727	31358694	13	968	-236.433	0.154651	0.645256	-0.490605
chr6	32457117	32459429	29	2313	236.154	0.670795	0.367221	0.303574
chr6	30906938	30907680	23	743	234.977	0.809011	0.57616	0.232852
chr6	32610659	32612490	21	1832	224.053	0.744992	0.448071	0.296921
chr6	32552141	32555128	36	2988	-206.692	0.300466	0.585654	-0.285188
chr6	29925602	29926420	28	819	206.184	0.882006	0.642733	0.239273
chr6	32689765	32692597	23	2833	203.284	0.391013	0.129785	0.261228
chr6	33104744	33109156	29	4413	-195.544	0.433768	0.997528	-0.56376
chr6	31495843	31497203	25	1361	193.152	0.519317	0.172079	0.347238
chr6	31198592	31199650	20	1059	191.982	0.423961	0.20242	0.221541
chr6	29921260	29925175	35	3916	-190.812	0.676017	0.844408	-0.168391
chr6	32547872	32548687	36	816	189.556	0.743566	0.558996	0.184569
chr6	32607736	32609307	26	1572	189.136	0.556245	0.310799	0.245446
chr6	32699402	32700654	32	1253	-188.352	0.348764	0.458912	-0.110148
chr6	32450379	32453449	32	3071	180.345	0.517676	0.2754	0.242276
chr6	33101196	33102887	13	1692	166.227	0.398295	0.221429	0.176865
chr6	29680707	29681184	37	478	159.294	0.575193	0.405993	0.1692
chr6	29633557	29634427	17	871	-159.141	0.195451	0.385117	-0.189666
chr6	30813662	30814894	19	1233	157.792	0.72445	0.452852	0.271598
chr6	32237504	32239684	26	2181	155.285	0.570199	0.446469	0.12373
chr6	31350866	31352598	24	1733	154.922	0.726554	0.496127	0.230427
chr6	32473210	32474715	24	1506	154.775	0.614114	0.415813	0.198302
chr6	31054591	31056091	23	1501	152.889	0.42707	0.246697	0.180373
chr6	32761768	32762143	35	376	-152.516	0.288035	0.448002	-0.159967
chr6	31981088	31982887	31	1800	150.4	0.821181	0.449644	0.371536
chr6	31187135	31188369	24	1235	-144.886	0.596783	0.792933	-0.19615
chr6	32938463	32939608	15	1146	-141.168	0.315229	0.56806	-0.252832
chr6	31309393	31311231	23	1839	-137.98	0.178055	0.685982	-0.507927
chr6	32737471	32738699	22	1229	-137.441	0.382288	0.619041	-0.236753
chr6	31266724	31268273	24	1550	-136.994	0.622959	0.820576	-0.197616
chr6	29679798	29680384	24	587	-128.785	0.497944	0.678714	-0.18077
chr6	30801437	30802643	26	1207	127.331	0.840764	0.727443	0.113322
chr6	31274144	31275826	15	1683	126.957	0.798667	0.617338	0.181329
chr6	29749411	29750140	14	730	125.97	0.604407	0.37452	0.229887
chr6	29850004	29850377	26	374	-121.19	0.253948	0.387013	-0.133065
chr6	31080529	31081559	16	1031	-118.492	0.445827	0.600151	-0.154324
chr6	32543683	32544680	15	998	114.098	0.592659	0.390159	0.2025
chr6	32391946	32393205	15	1260	112.199	0.631733	0.336596	0.295137
chr6	33123974	33124773	18	800	-109.848	0.465847	0.6902	-0.224353
chr6	28976238	28977177	21	940	108.764	0.774002	0.668655	0.105347
chr6	31433747	31436078	23	2332	-105.557	0.227917	0.336682	-0.108765
chr6	31333881	31335616	21	1736	-103.936	0.213707	0.494678	-0.280971
chr6	33109854	33112277	15	2424	-101.805	0.456134	0.905047	-0.448912
chr6	31279188	31280656	22	1469	-101.7	0.398275	0.526661	-0.128386
chr6	30809460	30810400	17	941	-100.127	0.537171	0.697125	-0.159954
chr6	32530092	32531364	10	1273	-98.2856	0.394486	0.878285	-0.483799
chr6	29803011	29805278	15	2268	-98.1463	0.0736819	0.25992	-0.186238
chr6	31114410	31115545	19	1136	97.0272	0.27206	0.111929	0.160132
chr6	31485986	31486502	12	517	96.8119	0.879965	0.554135	0.32583
chr6	29886854	29887495	12	642	96.1046	0.443777	0.194569	0.249208
chr6	32559811	32561666	22	1856	94.9983	0.571937	0.35348	0.218457
chr6	31542914	31543237	12	324	-94.2911	0.21826	0.382499	-0.16424
chr6	32442500	32443598	19	1099	93.6271	0.693199	0.507275	0.185923
chr6	29638884	29639651	19	768	93.3547	0.429028	0.297957	0.131071
chr6	32258703	32260485	14	1783	93.0421	0.502135	0.344211	0.157924
chr6	29888586	29888787	22	202	-92.8104	0.619582	0.763477	-0.143895
chr6	32484741	32486210	18	1470	-91.7595	0.43178	0.811503	-0.379723
chr6	31272647	31273359	11	713	-91.2876	0.0977425	0.406796	-0.309053
chr6	31296744	31298312	15	1569	-88.7572	0.152412	0.345707	-0.193295
chr6	32664223	32664497	14	275	87.0868	0.385437	0.0322537	0.353183
chr6	31127499	31127878	16	380	85.8138	0.380257	0.190763	0.189494
chr6	31632918	31633752	18	835	85.7641	0.890569	0.776957	0.113612
chr6	31270684	31271173	21	490	85.7408	0.52445	0.127856	0.396594
chr6	31001118	31001843	18	726	83.3318	0.477497	0.352555	0.124942
chr6	33061499	33062484	8	986	82.234	0.876356	0.491525	0.384831
chr6	30102179	30102332	18	154	82.0541	0.283128	0.173176	0.109953
chr6	32414843	32415404	11	562	-80.991	0.214782	0.417692	-0.20291
chr6	29724693	29725757	18	1065	79.6368	0.796595	0.644856	0.15174
chr6	29933133	29933674	14	542	-77.4043	0.64735	0.860747	-0.213397
chr6	32798159	32798767	12	609	-77.2256	0.483492	0.691473	-0.207982
chr6	31183835	31184332	8	498	-77.037	0.434237	0.712219	-0.277982
chr6	33074380	33075732	9	1353	76.8429	0.325637	0.0943029	0.231334
chr6	32694246	32695986	11	1741	75.0013	0.70899	0.468588	0.240402
chr6	30098965	30099981	11	1017	-74.7156	0.295545	0.436535	-0.14099
chr6	31360626	31361977	14	1352	73.4964	0.910506	0.793568	0.116938
chr6	30186993	30187774	12	782	-72.8472	0.862285	0.972321	-0.110036
chr6	31134963	31135573	11	611	72.0145	0.763752	0.599935	0.163817
chr6	33097162	33098191	10	1030	-71.9862	0.339519	0.980669	-0.641149
chr6	31359105	31359599	9	495	69.0603	0.831645	0.659188	0.172457
chr6	32417193	32418725	11	1533	-68.6473	0.350979	0.5189	-0.167921
chr6	32566799	32567547	14	749	67.3231	0.80132	0.64755	0.153771
chr6	33018831	33019900	11	1070	63.3711	0.429339	0.318449	0.110891
chr6	31171379	31172278	13	900	-63.0414	0.723008	0.824586	-0.101579
chr6	29958517	29959346	5	830	-62.8949	0.347234	0.657724	-0.31049
chr6	30358555	30359193	11	639	61.5446	0.442903	0.332732	0.110171
chr6	31440560	31441187	15	628	60.4121	0.601544	0.471649	0.129894
chr6	29960419	29961060	9	642	-60.0334	0.598603	0.769532	-0.170929
chr6	30002552	30003896	11	1345	59.9074	0.349912	0.24904	0.100872
chr6	32837365	32837793	8	429	59.8173	0.455503	0.278839	0.176663
chr6	33082454	33083529	12	1076	-59.6557	0.671241	0.804083	-0.132842
chr6	31578621	31579292	12	672	58.3627	0.531688	0.417038	0.11465
chr6	33001624	33002478	12	855	58.2883	0.683624	0.570484	0.113139
chr6	29845704	29847183	11	1480	57.518	0.459445	0.309028	0.150416
chr6	32359950	32361341	8	1392	57.3272	0.469248	0.284837	0.184411
chr6	32748015	32749374	11	1360	56.0896	0.257024	0.15235	0.104674
chr6	30736750	30737032	9	283	-55.0016	0.153839	0.342989	-0.18915
chr6	32413523	32414111	13	589	54.8243	0.208922	0.0887537	0.120168
chr6	29793079	29793511	10	433	54.0797	0.593841	0.299983	0.293858
chr6	32846087	32846545	8	459	52.0297	0.725677	0.575226	0.150451
chr6	29756318	29757543	11	1226	50.8799	0.706643	0.60196	0.104683
chr6	29733559	29734797	8	1239	-48.4227	0.656074	0.802273	-0.1462
chr6	32569893	32571113	8	1221	-48.3423	0.657187	0.785785	-0.128598
chr6	30320505	30321421	10	917	-48.2144	0.698222	0.811966	-0.113744
chr6	32578668	32579455	12	788	45.877	0.933208	0.651374	0.281834
chr6	31175520	31176139	11	620	45.7318	0.90808	0.802056	0.106024
chr6	31160086	31160627	9	542	-45.1502	0.555026	0.684724	-0.129697
chr6	30804516	30805408	6	893	-43.9925	0.58177	0.781721	-0.199952
chr6	31388065	31389214	9	1150	-42.4781	0.406319	0.660557	-0.254238
chr6	32621968	32623532	9	1565	-42.3961	0.331818	0.557814	-0.225996
chr6	30781889	30782146	8	258	41.82	0.28622	0.140971	0.145249
chr6	33069719	33070255	9	537	41.4807	0.918237	0.800773	0.117464
chr6	32851118	32852030	7	913	-41.3578	0.614044	0.759785	-0.145741
chr6	32924606	32925903	9	1298	-41.279	0.634942	0.74996	-0.115019
chr6	31126493	31126880	9	388	-40.5872	0.34096	0.450162	-0.109202
chr6	29682419	29682742	10	324	-40.2933	0.532524	0.661616	-0.129092
chr6	31128732	31129301	7	570	-40.2888	0.174414	0.31574	-0.141326
chr6	33051956	33052575	8	620	-40.0613	0.412727	0.580517	-0.16779
chr6	30356126	30356340	6	215	39.2441	0.460044	0.318254	0.14179
chr6	29730626	29731089	9	464	39.163	0.76382	0.624503	0.139317
chr6	32568374	32568824	6	451	-38.1962	0.582178	0.72721	-0.145032
chr6	32545913	32546524	7	612	-37.7916	0.365628	0.532851	-0.167223
chr6	32261259	32261698	8	440	37.7113	0.532906	0.412307	0.120598
chr6	28962189	28962661	9	473	36.7943	0.433593	0.32582	0.107772
chr6	31021025	31021108	10	84	-36.3547	0.397739	0.514009	-0.116271
chr6	28958730	28958996	8	267	35.274	0.443244	0.323304	0.11994
chr6	32027971	32028258	9	288	35.176	0.413987	0.294821	0.119166
chr6	32390385	32391056	5	672	-35.1727	0.233049	0.442914	-0.209865
chr6	32471318	32471954	8	637	-34.8278	0.662967	0.77519	-0.112223
chr6	31458220	31459412	7	1193	-34.6542	0.235634	0.421616	-0.185982
chr6	29634996	29635486	7	491	34.6303	0.481243	0.350233	0.13101
chr6	33159608	33159810	6	203	34.1511	0.415209	0.274222	0.140987
chr6	30792650	30792755	9	106	-33.6436	0.818059	0.919958	-0.1019
chr6	32720456	32721248	6	793	33.6361	0.396183	0.251809	0.144375
chr6	30897463	30897689	8	227	33.0133	0.847765	0.737263	0.110502
chr6	31201857	31202353	5	497	-32.1758	0.513266	0.660753	-0.147487
chr6	32536976	32537593	7	618	-30.6116	0.585999	0.779517	-0.193518
chr6	31141990	31142187	7	198	-29.9809	0.698629	0.801718	-0.103089
chr6	32719125	32719789	6	665	29.6065	0.411442	0.274917	0.136525
chr6	31556619	31556748	5	130	-29.1537	0.171624	0.332976	-0.161352
chr6	32693389	32693515	3	127	29.0507	0.569744	0.265661	0.304082
chr6	32741693	32742432	6	740	29.045	0.328939	0.203656	0.125283
chr6	29612525	29613261	7	737	28.6505	0.485812	0.32957	0.156241
chr6	29625867	29626704	5	838	28.3057	0.499008	0.334341	0.164667
chr6	29981380	29981719	7	340	27.6749	0.722204	0.573454	0.14875
chr6	32469092	32470024	6	933	27.2873	0.856146	0.632056	0.22409
chr6	30393065	30393731	5	667	-27.2349	0.322831	0.438912	-0.116081
chr6	30886456	30886774	4	319	26.7845	0.595375	0.435961	0.159414
chr6	31354443	31354736	7	294	26.1599	0.393398	0.173404	0.219994
chr6	31430051	31430765	6	715	25.6329	0.328049	0.210622	0.117427
chr6	29927297	29927339	6	43	25.009	0.557887	0.392595	0.165292
chr6	30104839	30105998	5	1160	-24.6384	0.393195	0.510534	-0.117339
chr6	31664319	31664471	5	153	-24.5074	0.457165	0.560085	-0.102919
chr6	30858820	30859129	5	310	23.8035	0.472786	0.361403	0.111384
chr6	30793441	30793795	5	355	23.6283	0.382616	0.225878	0.156738
chr6	29944116	29944308	6	193	-23.4003	0.479542	0.619952	-0.14041
chr6	31483502	31484149	5	648	23.3749	0.771742	0.489953	0.281789
chr6	32580169	32580776	6	608	22.354	0.943452	0.598318	0.345135
chr6	32663478	32663807	4	330	-22.312	0.515751	0.688479	-0.172728
chr6	31276436	31276993	4	558	21.8818	0.553897	0.445827	0.10807
chr6	29799445	29799617	5	173	-21.4274	0.464729	0.578315	-0.113586
chr6	30806909	30807103	5	195	-20.843	0.820575	0.930631	-0.110056
chr6	32386030	32386368	5	339	20.5474	0.639283	0.48437	0.154913
chr6	33233833	33234617	5	785	20.3837	0.458355	0.353307	0.105048
chr6	29720358	29720508	3	151	-20.3481	0.464002	0.76619	-0.302188
chr6	30029837	30030323	4	487	19.8518	0.826767	0.724674	0.102093
chr6	33100404	33100505	3	102	-19.8201	0.241832	0.891166	-0.649334
chr6	30887405	30887851	3	447	17.6475	0.713874	0.569846	0.144028
chr6	33058539	33058775	4	237	-17.4292	0.457032	0.96609	-0.509058
chr6	33008465	33008795	3	331	17.1981	0.356928	0.237493	0.119435
chr6	29753780	29753939	3	160	-16.8662	0.300011	0.425324	-0.125314
chr6	29941060	29941199	4	140	-16.8103	0.397358	0.519569	-0.122211
chr6	30799343	30799637	4	295	-16.7036	0.690178	0.796508	-0.10633
chr6	30112865	30113331	4	467	-16.3809	0.264793	0.400076	-0.135283
chr6	29530926	29531639	4	714	16.0252	0.276602	0.0817293	0.194873
chr6	30736448	30736480	4	33	16.0037	0.504137	0.398735	0.105402
chr6	32763350	32763550	4	201	15.9441	0.195205	0.0636737	0.131532
chr6	29441981	29442290	3	310	15.8871	0.38459	0.27841	0.106179
chr6	29975878	29975911	3	34	15.8574	0.640101	0.447923	0.192178
chr6	32271885	32272516	4	632	15.6086	0.609645	0.505679	0.103965
chr6	33030296	33030361	3	66	-15.2127	0.0412692	0.190702	-0.149433
chr6	29016306	29016457	4	152	-15.1187	0.452252	0.59105	-0.138798
chr6	31131375	31131465	4	91	14.4396	0.591575	0.483173	0.108402
chr6	32482295	32482719	3	425	-12.7222	0.572895	0.976885	-0.40399
chr6	29754814	29754927	3	114	12.4943	0.816186	0.708016	0.10817
chr6	29890583	29890883	3	301	-12.4837	0.792021	0.89403	-0.102009
chr6	30170867	30171118	3	252	12.2985	0.528483	0.4224	0.106083
chr6	30815343	30815600	3	258	11.881	0.784192	0.660894	0.123299
chr6	28971625	28971685	3	61	11.8721	0.674697	0.516988	0.157708
chr6	29700471	29700968	3	498	-11.7899	0.274711	0.51987	-0.24516
