# Supplementary material for: CRISPR-based targeted haplotype-resolved assembly of a megabase region
Source: Nat Commun. 2023 Jan 3;14:22. doi: 10.1038/s41467-022-35389-w (PMC9810730; doi:10.1038/s41467-022-35389-w)
Supplement: Supplementary file 8 — Supplementary Data 5 [file 41467_2022_35389_MOESM8_ESM.xlsx]

## Sheet: Supplementary Data 5
Supplementary Data 5. Variant accuracy in the targeted RHCE and CR1 regions compared to the variants in the benchmarks using vcf.
		All variants	Phased variants	Homo-variants (GIAB)	Heter-variants (GIAB)	Homo-variants (Illumina)	Heter-variants (Illumina)	Switch error (GIAB)	Switch error (Illumina)	Hamming error (GIAB)	Hamming error (Illumina)	FNR (GIAB)	FNR (Illumina)	FDR (GIAB)	FDR (Illumina)
HiFi only assemblies	RHCE	271	271	4	155 (0)	4	138 (2)	0	0.0169	0	0.0168	0.06977	0.0588	0.40959	0.4686
	CR1	631	631	134	71 (52)	138	74 (65)	0.0179	0.0167	0.3982	0.4298	0.0076	0.0211	0.58412	0.5556
Targeted assemblies with both 10x and HiFi	RHCE	271	271	4	155 (0)	4	137 (2)	0	0.0169	0	0.0168	0.06977	0.05882	0.40959	0.46863
	CR1	876	876	134	124 (0)	138	142 (0)	0	0	0	0	0.0038	0.01053	0.69942	0.67657
Switch error: the percentage of adjacent SNP pairs wrongly phased in comparison to the benchmarks Hamming error: the percentage of SNPs wrongly phased in comparison to the benchmarks FNR: False negative rate, the percentage of true variants that are missed in the assembly FDR: False discovery rate, the percentage of assembly-based variant calls that are not present in the benchmark.
