# Supplementary material for: CRISPR-based targeted haplotype-resolved assembly of a megabase region
Source: Nat Commun. 2023 Jan 3;14:22. doi: 10.1038/s41467-022-35389-w (PMC9810730; doi:10.1038/s41467-022-35389-w)
Supplement: Supplementary file 9 — Supplementary Data 6 [file 41467_2022_35389_MOESM9_ESM.xlsx]

## Sheet: Supplementary Data 6
Supplementary Data 6. Variant accuracy in the targeted RHCE and CR1 regions compared to the variants in the benchmarks using bed
		Compared to the BED file from the GIAB							Compared to the BED file from the Illumina PG
		Type	Recall	Precision	F1 Score	TP	FN	FP	Recall	Precision	F1 Score	TP	FN	FP
HiFi only assemblies	RHCE	SNPs	0.941176	1	0.969697	128	8	0	0.931818	1	0.964706	123	9	0
		Indels	0.928571	1	0.962963	13	1	0	1	1	1	21	0	0
	CR1	SNPs	0.995595	0.995633	0.995614	226	1	1	0.975908	0.564706	0.716396	239	5	185
		Indels	0.965517	0.935484	0.950263	28	1	2	0.97561	0.588235	0.733945	40	1	28
Targeted assemblies with both 10x and HiFi	RHCE	SNPs	0.941176	1	0.969697	128	8	0	0.931818	1	0.964706	123	9	0
		Indels	0.928571	1	0.962963	13	1	0	1	1	1	21	0	0
	CR1	SNPs	1	1	1	227	0	0	0.995902	0.57277	0.727268	243	1	182
		Indels	0.965517	0.935484	0.950263	28	1	2	0.95122	0.590909	0.728972	39	2	27
Recall = TP/(TP+FN) Precision = TP/(TP+FP) F1 Score = 2 * Precision * Recall / (Precision + Recall) true-positives (TP) : variants/genotypes that match in truth and query. false-positives (FP) : variants that have mismatching genotypes or alt alleles, as well as query variant calls in regions a truth set would call confident hom-ref regions. false-negatives (FN) : variants present in the truth se…
