# Supplementary material for: CRISPR-based targeted haplotype-resolved assembly of a megabase region
Source: Nat Commun. 2023 Jan 3;14:22. doi: 10.1038/s41467-022-35389-w (PMC9810730; doi:10.1038/s41467-022-35389-w)
Supplement: Supplementary file 10 — Supplementary Data 7 [file 41467_2022_35389_MOESM10_ESM.xlsx]

## Sheet: Supplementary Data 7
Supplementary Data 7. DNA sequences of sgRNAs and PCR primers used in this work.
	Name	DNA sequence (5'-3')
sgRNA set1 for MHC	TR1	AGGCTGGGGTAGGCCGTGTC
	TR2	AGACTGAAGTAGGGCCGGAC
	TR3	GTTGGCTGTAATCCTACGCC
	TR4	CATGTTCCACGCCCTTGCAG
	TR5	ACTGTTCCCAGACGGAAAAC
	TR6	CTGGTTTTACACATCGCTGG
	DD1	TGGATAGAGGAGGCTTATAC
	DD2	TCGTTGCTCAGGTGGTGGTA
	DD3	TGGATGGGTTCTCGCAAAAT
	DD4	AGCCACAGTCGACAATGGCC
	PS1	AAGATGCATTGAGCTCTGCG
	PS2	GGCAGAGCCCCGTGCATCCT
	PS3	GGTAGCCTGAGACTTCGTAA
	PS4	TTCCAACAGGAGTCTTACCT
	ZBT1	GCAGGAACCCTTCGAGCCTA
	ZBT2	GAGCAGGCCAGGCCGTGCAT
	ZBT3	ATGATGTGCCGGTCACGCTT
	ZBT4	AGGCATGGACTCGGAACCGA
sgRNA set2 for MHC	ZBE1	TCTTTCTGTCACTCCTAAGG
	ZBE2	TGAGTTGTTAGTTTGCATCC
	ZBE3	AAACTGAGGATATCCGAAAG
	ZBE4	ATAAATCTGTACTCCCCATC
	ZBE5	ACATGGTGGACGTACTCGCA
	VA1	TCTTTTCACCGGGTTTCGTA
	VA2	CAGGCAGCCTCAACATATCG
	VA3	CCCCTCTCACCAGCGCACGA
	VA4	TGTTGCAGGCACCGGATGCG
	VA5	GAAGGAGGCGTGAGTATGAT
	VP1	GTGGATGGTAAGCGATGGCA
	VP2	CTGGAGGATACAATCCCGAA
	VP3	CTGCTCCATTCGCTGTAGGG
	VP4	GAAATCGCCAGGCAGTTCGG
	VP5	ATGTCAGAGGCGTGCTCGAT
	VP6	GTCTTACTACCGCTCTTACC
sgRNA for RHCE	RHCE1	TATATGTAACCATCGGTAGG
	RHCE2	TATGCTAATCATACTAAAGC
	MACO2	TGGGCAGTTCTAATCAGACT
	MACO4	AGGATAGATGACGGTAAAGG
sgRNA for CR1	CR1	GTATACATGTCGCTAAGTAG
	CR2	GCTGTCCACGGGTAGCGAGT
	CD1	CTGATATATTCGATCAGTTA
	CD2	TCAGGTAGCACTTTATACTC
PCR primers for the amplication of the sgRNA targeted region-MHC	ZBED9-F	CTACCGTCGCTTGGCTAGAT
	ZBED9-R	GAGGGCACTCCACAAATTGC
	ZBTB9-F	TGTCATTGAAGCCGATGCCT
	ZBTB9-R	CTTTCCTGCAGGGTTGGCTA
	VARS2-F1	GCAGGGGAGAGCAAGGTTAG
	VARS2-R1	ACCAAGGCACAGAACACTCA
	VARS2-F2	CTCTCGCCTCTTTTCGACCA
	VARS2-R2	GAAGTCAGAGCTGTGTCGGG
	VPS52-F1	TCACTGGATCGTCTCACTCCT
	VPS52-R1	CAGCCCATCCACCTGCTATG
	VPS52-F2	CAGAGCCCAGGTTCTTGGAG
	VPS52-R2	GGAGTCGAAAGTCCTCCCAC
qPCR primers for MHC	HFE-F	TGGGACGTGGCTAGTCATAA
	HFE-R	CATCCCAAATGAAGGCACCATTA
	MUC21-F	TGGTTAAAATTGGGCTCTGG
	MUC22-R	GCAGCCGACTCTTCTTGTTC
	TCF19-F	ATGGAGCCCAGGAAGAAACT
	TCF19-R	TAACCCAGGTCTTGCCATTC
	MICB-F	TTCCACCCCTCTTCTTGCTA
	MICB-R	CCCACAACCCTGTATTGGAC
	RNF8-F	TCTCTCCAACTGCCTGCTTG
	RNF9-R	GGCCCCACACCTATGAACAA
qPCR primers for RHCE	RHCE-F1	CTCTCCTTCTCACCCCCAGT
	RHCE-R1	CAGGGTGCCTAAAGCTGTCA
	SYF2-F	GTACACCGGGGGTTTTGTTG
	SYF2-R	CCAAGACTACTCACCCGCAT
	LDLRAP1-F	CTCGGACAAACCCTCAGGTC
	LDLRAP1-R	TTGGTCCATCACGTGTCAGG
qPCR primers for CR1	CR2F	CCCCTGTACCCCAATGCAAA
	CR2R	CACCGGAATTGGGTCAGACT
	CD55-F	GCTTGGGACGCTAGTAACCAT
	CD55-R	TCAAGAGGTGTAGGTGTGCT
	CD34-F	AGATGTTGCAAGCCACCAGA
	CD34-R	GGCACCATTACTGTCCCCTC
HLA-C Sanger sequencing	C565-out-F	CGCAGTCCCGGTTCTAAAGT
	C565-out-R	TCTACGGGAGATGGGGAAGG
	C565-in-F	CGCGGATCCTCTTCACATCCGTGTCCCG
	C565-in-R	CCGGAATTCGGTAAAGGTGACTGGGGCTC
	C1625-out-F	AGGAGGGGAGGAAAATGGGA
	C1625-out-R	GAGGTGGGGCACACTTCTAC
	C1625-in-F	CGCGGATCCGTCAGGCTGCTGACCTTTCT
	C1625-in-R	CCGGAATTCTACCCCATCTCAGGGTGAGG
ASE pyrosequencing	DPA1Eout-F	GCACAGTCTCCGTTGTCTCA
	DPA1Eout-R	CTGTAGCCCAACTGGAAGGG
	DPA1Ein-F	GCAGAGGACACCAGGTCTTT
	DPA1Ein-R	/5Biosg/CAGAGTGAGGCTGGTCAGTG
	DPA1-C-out-F	TTTATGATGAGGACGGTGCCC
	DPA1-C-out-R	TTGATCCAGCGTTCCAACCA
	DPA1-C-in-F	GAGGGCACAAAGGTCAGGTAAT
	DPA1-C-in-R	/5Biosg/ACACCCTCATCTGCCACATTG
	DPA1seq	CTCAGCGACACCCTCAGTG
ASE qRT-RCR	Hap1-F	ATCCAGATCCACATAGAACTG
	Hap1-R	CCATGTGTCAACTTATGCCGC
	Hap2-F	GAGCCTCAAAGGAAAAGGCTT
	Hap2-R	TGCCGCGTTTGTACAGACG
	GAPDH-F	CCATGTTCGTCATGGGTGTGA
	GAPDH-R	CATGGACTGTGGTCATGAGT
ASE Sanger sequencing	DPA1-ASE-F	CGCGGATCC AGCACAGTCTCCGTTGTCTC
	DPA1-ASE-R	CCGGAATTC AGCGTTCCAACCACACTCAG
ASM Sanger sequencing	DPA1Mout-F	TTGTTGTTGGGTAAAGAGGA
	DPA1Mout-R	AACCCCACCTCCTTCAAAA
	DPA1Min-F	CGCGGATCCGATTTTGTTTTTAAGAAGGG
	DPA1Min-R	CCGGAATTCAACCACCAATTCTAATTTCA
/5Biosg/ = 5’ biotin added
