# Supplementary material for: CRISPR-based targeted haplotype-resolved assembly of a megabase region
Source: Nat Commun. 2023 Jan 3;14:22. doi: 10.1038/s41467-022-35389-w (PMC9810730; doi:10.1038/s41467-022-35389-w)
Supplement: Supplementary file 12 — Source Data [file 41467_2022_35389_MOESM12_ESM.xlsx]

## Sheet: Figure. 1b 
Figure. 1b Relative enrichment to HEF gene.
	Genomic DNA			Enriched MHC
	Rep1	Rep2	Rep3	Rep1	Rep2	Rep3
MUC21	0.851724	1.05403	1.24545	44.0678	50.4717	58.0376
TCF19	0.758621	1.15466	0.904545	36.6102	47.6415	51.9833
MICB	1.03563	1.43008	0.990909	42.3729	45.1415	54.9061
RNF8	0.844828	1.16525	1.22727	1.41695	1.20283	0.830898
Biological replicates = 3, Graphs plotted and statistical calculations in Prism 8 version 8.4.0

## Sheet: Figure. 4e
Figure. 4e The ratios between alleles testing by pyrosequnecing.
rs2308931 (C/T):	gDNA	cDNA		rs2308930 (A/G):	gDNA	cDNA
Rep1	1.38095	2.125		Rep1	1.04082	2.22581
Rep2	1.17391	2.0303		Rep2	1.04082	2.57143
Rep3	1.5	2.0303		Rep3	1.12766	2.57143
Biological replicates = 3, Graphs plotted and statistical calculations in Prism 8 version 8.4.0

## Sheet: Figure. 4g
Figure. 4g Firefly activity normalized to Renilla activity
	pcpgl-basic	CG-unmeth	CG-meth
Rep1	1.04436	109.223	2.41854
Rep2	0.892292	76.8955	1.34186
Rep3	1.06335	64.3455	1.73746
Biological replicates = 3, Graphs plotted and statistical calculations in Prism 8 version 8.4.0

## Sheet:  Supplementary Figure. 7b
Supplementary Figure. 7b QPCR quantification by standard curves using haplotype specific primers
	hap1	hap2	GAPDH
cDNA-1	7240	4540	150000
cDNA-2	8830	6760	412000
cDNA-3	3350	2140	102000
gDNA	3.42	1.73	3.78
Biological replicates = 3, Graphs plotted and statistical calculations in Prism 8 version 8.4.0

## Sheet: Supplementary Figure. 8c
Supplementary Figure. 8c QPCR quantification by standard curves for RHCE enrichment
	Genomic DNA			Enriched RHCE
	Rep1	Rep2	Rep3	Rep1	Rep2	Rep3
SYF2	1.63	1.37	1.59	0.434	0.265	1.17
RHCE	0.982	0.966	0.918	119	179	199
LDLRAP1	1.02	1.08	0.86	0.23	0.443	0.469
Biological replicates = 3, Graphs plotted and statistical calculations in Prism 8 version 8.4.0

## Sheet: Supplementary Figure. 8d
Supplementary Figure. 8d QPCR quantification by standard curves for CR1 enrichment
	Genomic DNA			Enriched CR1
	Rep1	Rep2	Rep3	Rep1	Rep2	Rep3
CD55	1.59	2	1.73	2.97	0.703	1.35
CR2	1.12	1.085	1.105	138	216	142
CD34	1.63	1.73	1.47	5.09	1.43	1.29
Biological replicates = 3, Graphs plotted and statistical calculations in Prism 8 version 8.4.0
